# Supplementary material for: The Effect of Cigarettes and E-Cigarettes on Epithelial-Derived Extracellular Vesicles: A Systematic Review
Source: Int J Mol Sci. 2026 Mar 19;27(6):2787. doi: 10.3390/ijms27062787 (PMC13026786; doi:10.3390/ijms27062787)
Supplement: Supplementary file 1 [file ijms-27-02787-s001.zip]

Archive with 1 entries (1 files):
- ijms-4162300-supplementary.pdf
